# Supplementary material for: Prioritizing US Geological Survey science on salinization and salinity in candidate and selected priority river basins
Source: Environ Monit Assess. 2024 Dec 16;197(1):59. doi: 10.1007/s10661-024-13264-z (PMC11649729; doi:10.1007/s10661-024-13264-z)
Supplement: Supplementary file 2 — Supplementary file2 (XLSX 104 KB) [file 10661_2024_13264_MOESM2_ESM.xlsx]

## Sheet: readme
This Workbook contains supplemental tables for "Prioritizing US Geological Survey science on salinization and salinity in candidate and selected priority river basins"
USGS IP-156369, Bureau Approval 10/23/23.
Prioritizing US Geological Survey Science on Salinization and Salinity in Candidate and Selected Priority River Basins
CH Conaway1, NT Baker2, CJ Brown3, CT Green1, and DB Kent*
1 U.S. Geological Survey, Water Resources Mission Area, Menlo Park, CA
2 U.S. Geological Survey, Ohio-Kentucky-Indiana Water Science Center, Indianapolis, IN
3 U.S. Geological Survey, New England Water Science Center, East Hartford, CT
* U.S. Geological Survey, Retired
contact: Christopher Conaway cconaway@usgs.gov
A detailed description of data sources and how data were prepared and processed to the basin scale is provided in a USGS Data Release by Qi et al. (2023).
Qi, S. L., Baker, N. T., Johnson Mckee, A., & Milinic, B. (2023). Geospatially derived environmental characteristics to prioritize watersheds for research and monitoring needs within 18 hydrologic regions across the United States. U.S. Geological Survey data release. https://doi.org/10.5066/P9KFU815

## Sheet: Supplemental Table S1
Supplementary Table S1
Values for selected variables
								Source					Driver			Receptor
				Carbonate Evaporites	Depth to Brackish	Conductivity	Rain Cl	Urban	Ag	Road salt	Irrigation	Rain pH	Precipitation change	Aridification	Water Stress	EcoHealth	SocioEconomic
Basin ID	Candidate Basin name	Region number	Region name	Var 1	Var 2	Var 3	Var 4	Var 5	Var 6	Var 7	Var 8	Var 9	Var 10	Var 11	Var 12	Var 13	Var 14
101	Maine eastern	1	Northeast	0.0683659	0.0820098	59.3227	3.11157	3.64363	3.46031	46950.6	13.8	0.0782529	151.554	129.781	0.00613678	69.6769	52499.9
104	Maine western	1	Northeast	0.0572556	0.16417	45.7129	4.23409	8.99058	3.56886	89770	4	0.0896939	152.231	124.151	0.0178756	63.1411	72066.6
107	NH-MA eastern	1	Northeast	0.000538953	0.145418	44.0654	10.6365	26.3562	3.25743	311068	91.9	0.107216	138.556	85.9265	0.0709705	42.1095	89159.4
108	Connecticut	1	Northeast	0.103142	0.292549	51.3858	4.04179	13.9918	5.68126	235288	16.1	0.108046	142.748	118.086	0.0470264	59.5601	81890.9
202	Hudson	1	Northeast	0.0936821	33.7918	85.2205	3.92389	21.6357	12.123	516806	28.4	0.111953	136.977	109.69	0.131597	44.788	85404.1
204	Delaware	1	Northeast	0.068103	13.422	77.6492	8.31819	21.7422	17.3323	289537	138.5	0.107408	119.365	83.9684	0.186516	40.4332	76163
205	Susquehanna	1	Northeast	0.145445	57.4191	85.5027	1.52212	9.71137	24.5685	331346	16.6	0.0989978	115.994	100.913	0.150953	49.5818	60625.7
206	Potomac Chesapeake	1	Northeast	0.209903	28.3337	97.3026	2.86058	17.2119	27.5816	122702	51	0.0967852	107.269	65.2699	0.183574	51.7809	99695.9
411	Lake Erie and Ontario	1	Northeast	0.164628	93.9359	161.917	2.03757	16.5434	33.7689	742983	22.6	0.0654435	115.805	107.028	0.194455	25.5323	59202.6
415	Northeastern Lake Ontario-St. Lawrence	1	Northeast	0.240319	34.3711	79.9981	3.55515	5.16892	14.3057	279816	4	0.0760996	135.999	144.518	0.0117523	62.4482	61451.3
501	Allegheny-Monongahela	1	Northeast	0.102224	99.2648	107.204	1.1457	9.76244	16.1564	315405	7.6	0.115129	111.984	145.54	0.0467932	45.3172	54682.6
208	Lower Chesapeake	2	Atlantic Coast	0.119428	25.5427	75.7896	5.09064	10.8767	18.5702	37295.9	68.2	0.0994548	104.409	59.1651	0.258225	47.9259	69301.2
301	Chowan-Roanoke	2	Atlantic Coast	0.136213	25.4095	77.5117	4.52993	7.61502	21.7829	19320.5	40.1	0.097038	100.436	54.4733	0.145453	35.431	56191
302	NC eastern	2	Atlantic Coast	0.416581	18.4434	78.2111	7.62337	12.9437	23.7914	5762.01	152.2	0.0822313	98.1845	51.8213	0.0709229	27.1687	61163.5
304	Pee Dee	2	Atlantic Coast	0.450993	12.6874	86.7346	5.28969	12.1506	23.5818	5460.41	87.8	0.0976436	96.424	45.0284	0.190733	33.0629	52447.8
305	Edisto-Santee	2	Atlantic Coast	0.36132	29.385	81.9302	4.92037	14.4018	13.9895	3460.61	123	0.108891	86.4435	41.5365	0.343799	35.9826	62146.8
306	Ogeechee-Savannah	2	Atlantic Coast	0.442759	28.646	74.1132	3.93638	9.42754	14.7825	2621.15	91.6	0.106661	68.7792	40.1223	0.280102	36.2816	53861.3
307	Altamaha-St. Marys	2	Atlantic Coast	0.633372	21.6464	76.3323	4.09079	10.7907	14.8445	2311.61	133.5	0.108384	43.1668	41.9546	0.0708113	34.2018	60085.9
313	Apalachicola	2	Atlantic Coast	0.324428	18.7014	77.1632	4.63985	11.1154	20.365	2495.32	434.3	0.125075	22.4978	48.1319	0.0763635	36.3499	72210.4
314	Choctawhatchee-Escambia	2	Atlantic Coast	0.436898	1.82899	65.2858	6.85518	8.45679	13.8872	23712.9	64.2	0.173035	18.8949	67.1655	0.0301585	46.3003	55841
308	Florida northcentral	3	Florida	0.961722	5.04013	117.643	8.16316	22.3067	20.2239	164.502	548.1	0.160805	41.5265	48.9475	0.168122	18.4941	59630.7
309	Southern Florida	3	Florida	0.983246	51.5204	147.251	13.5067	15.9557	22.9847	0	1555.4	0.101542	121.275	52.5868	0.331412	19.8592	64564.4
311	Suwannee	3	Florida	0.997115	0.0238345	72.0267	5.85653	7.07163	17.9766	1958.1	253	0.154059	9.37344	54.489	0.0517358	25.0276	48781.7
401	Lake Superior	4	Great Lakes	0.067475	82.0495	121.833	0.405922	3.82552	2.92893	120726	2	0.0239567	97.3344	143.131	0.0303123	53.6837	54328.9
403	Western Lake Michigan	4	Great Lakes	0.477646	44.3471	188.536	0.485595	8.96863	24.0406	270130	109.1	0.0242696	77.8735	117.52	0.283028	51.3985	60764.4
405	Eastern Lake Michigan	4	Great Lakes	0.186294	100	125.875	0.660747	12.4639	36.156	327376	261	0.0312112	85.5805	90.8229	0.123947	47.5427	59774.6
407	Lake Huron	4	Great Lakes	0.296665	100	148.745	0.493896	9.81296	32.1084	257799	31.8	0.0280114	79.2103	84.9049	0.088058	49.9441	52698.3
701	Mississippi Headwaters	4	Great Lakes	0.0280777	84.2976	145.366	0.439752	8.20232	32.2656	99123.3	135.8	0.0121607	63.482	128.211	0.226655	45.5236	77383.4
703	St. Croix-Chippewa	4	Great Lakes	0.0626014	55.5186	141.542	0.535237	5.28768	24.2977	178719	34.4	0.0167823	73.9118	146.214	0.0564607	49.1027	67777.2
704	Upper Mississippi-Black-Root	4	Great Lakes	0.539506	8.93661	239.164	0.614954	7.07729	54.1368	135474	63.5	0.0167219	73.4686	131.565	0.222079	37.2998	75580.2
707	Wisconsin	4	Great Lakes	0.132107	48.8284	188.756	0.563831	6.28755	31.2074	209307	245.1	0.0178302	71.9329	130.556	0.109007	46.2285	59930.9
903	Rainy	4	Great Lakes	0	99.707	125.779	0.260082	1.52428	2.24446	27918.8	1.7	0.0160922	70.5625	154.067	0.0334349	56.9207	53061.2
409	Western Lake Erie	5	Midwest	0.515935	100	234.239	0.749745	19.3723	63.0633	400483	22.9	0.0373474	86.1438	84.0034	0.560159	34.1561	61869
503	Upper Ohio	5	Midwest	0.0616197	100	194.476	1.02463	12.5618	26.8642	388952	8.8	0.101059	90.8874	98.8807	0.218609	31.655	56869.7
506	Scioto-Great Miami	5	Midwest	0.661144	100	223.891	0.940858	14.6955	60.3415	328909	16.7	0.0685081	81.4952	86.8352	0.102299	42.7724	64329.3
512	Wabash	5	Midwest	0.3862	96.9124	197.456	1.13134	9.77614	67.001	170523	91	0.051198	82.4416	85.478	0.157622	42.8248	58982.3
706	Upper Mississippi-Maquoketa-Plum	5	Midwest	0.90368	0.138126	299.051	0.685553	5.75807	67.7062	113113	3.6	0.0170128	70.2365	128.461	0.103656	37.3231	61015.1
708	Upper Mississippi-Iowa-Skunk-Wapsipinicon	5	Midwest	0.825522	15.1077	230.504	0.72952	7.33416	80.6444	101834	22.8	0.017632	66.9613	111.739	0.157117	42.9412	60187.3
709	Rock	5	Midwest	0.758784	9.69217	259.6	0.785524	10.9134	73.6134	266172	51.7	0.021477	72.8454	113.793	0.155741	39.9945	68774.6
710	Des Moines	5	Midwest	0.180673	37.4608	226.971	0.744635	6.69819	79.5748	77186	4.2	0.0123507	60.6253	105.205	0.0327544	40.1785	66726.4
711	Upper Mississippi-Salt	5	Midwest	0.608172	65.5142	308.717	0.899374	6.90247	65.5482	89728.7	42	0.0319455	60.362	76.9134	0.153573	46.9396	66494.4
712	Upper Illinois	5	Midwest	0.588469	21.956	220.912	0.92954	25.122	60.297	585619	70.7	0.0251551	83.581	92.3718	0.647061	40.1334	80060.4
713	Lower Illinois	5	Midwest	0.139297	88.0279	228.704	0.834676	7.71298	75.963	233450	113.2	0.0344421	73.3788	79.711	0.375794	38.2257	59622.9
1022	Elkhorn-Little Sioux	5	Midwest	0.146692	11.9647	212.408	0.629651	6.46931	72.5499	44932.1	631.6	0.0107434	48.7039	85.0427	0.741289	34.3283	68015.5
1024	Missouri-Nishnabotna	5	Midwest	0.459019	68.9387	245.944	0.786433	5.95624	79.3786	51743.5	86.5	0.012745	51.0205	93.0859	0.470567	36.8092	59628.4
1027	Kansas	5	Midwest	0.381526	77.1845	330.465	0.746801	6.69523	63.5567	24191.1	1228	0.0120754	36.3337	78.4066	0.438498	34.104	62596.5
1028	Chariton-Grand	5	Midwest	0.360106	97.8611	281.47	0.912325	4.56864	71.2678	52892.1	10.3	0.0156906	54.8317	93.777	0.0811565	44.2594	50107.5
315	Alabama	6	Tennessee-Missouri	0.278356	13.5467	114.854	3.63922	9.72642	14.4054	2218.58	69.9	0.114037	21.7751	54.263	0.0680442	45.6392	63359.5
505	Kanawha	6	Tennessee-Missouri	0.202308	68.94	124.246	1.0234	7.20702	12.6072	44516.7	7.4	0.109971	90.8313	91.6469	0.0550647	54.6024	46120.1
507	Ohio-Big Sandy-Guyandotte	6	Tennessee-Missouri	0.267609	99.9968	181.031	1.031	10.1973	17.9056	276391	5.8	0.0929135	77.2916	83.7448	0.162455	42.4589	59129.4
510	Kentucky-Licking	6	Tennessee-Missouri	0.309608	99.9973	218.165	1.24272	8.01663	30.881	142611	6.3	0.0966309	72.4146	77.7991	0.0232224	47.4527	55107.4
511	Green	6	Tennessee-Missouri	0.481092	99.8913	217.494	1.63558	7.35502	44.4487	115682	8.6	0.0824017	68.2139	71.9423	0.0896175	45.8032	48595.1
513	Cumberland	6	Tennessee-Missouri	0.546239	94.1268	206.2	1.68101	10.1008	26.7121	80119.4	15.3	0.0900525	59.5222	71.653	0.090087	49.5546	61184.6
514	Lower Ohio	6	Tennessee-Missouri	0.389207	95.157	222.89	1.49245	9.81996	42.2891	137395	24.5	0.0812435	76.2104	71.5446	0.291667	40.1564	58413.6
601	Upper Tennessee	6	Tennessee-Missouri	0.424193	21.4915	136.871	1.50937	12.2048	17.2928	45342.1	29.1	0.102189	76.1582	70.8193	0.17266	54.8148	51820.3
603	Lower Tennessee	6	Tennessee-Missouri	0.413607	68.8774	165.025	2.58016	8.53227	31.143	21706.3	41.9	0.0938732	39.0456	62.7628	0.266267	42.3997	54189.6
714	Upper Mississippi-Kaskaskia-Meramec	6	Tennessee-Missouri	0.454303	59.9462	240.034	1.19456	10.0936	47.8067	148065	55.4	0.0585432	68.1173	71.8843	0.285409	42.4246	59621.3
801	Lower Mississippi-Hatchie	6	Tennessee-Missouri	0.0375677	0.0853592	180.279	2.44448	9.06656	50.365	35278.2	290.8	0.105658	28.9683	62.2088	0.100271	33.011	50432.9
1029	Gasconade-Osage	6	Tennessee-Missouri	0.730691	40.7536	321.544	1.26351	5.78281	50.0726	52181.7	37.7	0.0329012	46.2557	76.7416	0.0999149	48.5652	55779
1030	Lower Missouri	6	Tennessee-Missouri	0.658043	49.6982	310.262	0.978776	11.3736	56.0726	77062.1	44.7	0.033122	56.9038	81.5958	0.29328	39.7686	69828
1101	Upper White	6	Tennessee-Missouri	0.730355	2.42687	276.858	1.63965	5.75161	28.409	24553.8	1388.3	0.0573504	32.6715	60.6701	0.096686	46.7516	46658.7
1111	Lower Arkansas	6	Tennessee-Missouri	0.100685	59.6551	167.601	2.2872	8.43134	29.7748	5076.46	232	0.0690837	1.06684	57.006	0.109724	36.7803	57749.6
802	Lower Mississippi-St. Francis	7	Mississippi Embayment	0.0628229	2.34353	181.803	2.62614	5.39727	65.7066	10850.9	9590.6	0.0955095	18.2792	55.2376	0.741561	21.9607	46270.2
803	Lower Mississippi-Yazoo	7	Mississippi Embayment	0.0539216	0.0137369	117.049	3.77267	5.16089	46.8978	5263.93	1732.3	0.122895	20.6221	59.0013	0.13725	30.8773	44331.7
805	Boeuf-Tensas-Big Black	7	Mississippi Embayment	0.0217119	0.0499411	135.698	5.00292	4.70914	39.3407	6849.47	912.1	0.118669	71.2204	63.3533	0.0899679	34.6016	40854.2
316	Mobile-Tombigbee	8	Gulf Coast	0.25381	18.8777	107.635	4.8046	7.5927	16.3106	2020.38	70	0.129725	1.98056	60.7775	0.0847934	49.2009	46811.1
317	Pascagoula-Pearl	8	Gulf Coast	0.0411907	0.0772155	79.0678	6.90257	7.96191	12.2393	3448.96	13.5	0.15025	69.6573	71.25	0.0275123	54.7538	50206.6
804	Lower Red-Ouachita	8	Gulf Coast	0.0841178	14.102	108.841	4.51737	6.05195	11.1841	6397.14	623.5	0.14052	55.8325	60.2189	0.050268	38.0591	47948
807	Lower Mississippi	8	Gulf Coast	0	20.9757	129.713	8.83221	9.21786	11.6004	2939.11	14.3	0.174022	123.366	87.3895	0.327907	28.5917	55857.7
808	Louisiana Coastal	8	Gulf Coast	0	12.7092	129.767	11.0804	7.29281	31.0674	5950.55	675.1	0.196255	131.323	80.9524	0.186584	24.2174	49260.8
1114	Red-Sulphur	8	Gulf Coast	0.0837461	33.0886	172.36	3.53447	5.90636	24.2153	4392.47	118.9	0.0996261	60.3017	55.4924	0.0798008	36.3946	47214.6
1201	Sabine-Neches	8	Gulf Coast	0.000954801	2.35423	136.473	6.5329	7.59497	18.5738	2148.31	20.2	0.137358	101.519	52.9468	0.120657	40.9902	54362.6
1203	Trinity-San Jacinto	8	Gulf Coast	0.12003	31.559	271.928	6.23024	19.8392	28.0915	1239.07	183.2	0.10051	82.262	46.6496	0.196564	35.3468	76070.5
702	Minnesota	9	Souris-Red-Rainy	0.150241	67.8495	193.43	0.615633	6.22065	78.9731	79676.8	61.9	0.0095595	58.9026	102.841	0.066617	36.6554	82685.7
901	Souris	9	Souris-Red-Rainy	0	99.9845	200.017	0.245157	4.13735	65.8725	1188.08	20.5	0.00448374	43.2109	75.6858	0.0485734	16.9217	64111.9
902	Red	9	Souris-Red-Rainy	0.0663509	99.9368	193.084	0.309044	3.92179	69.0509	27135.9	106.6	0.0076551	47.4003	100.929	0.0515796	30.1624	63602.6
1016	James	9	Souris-Red-Rainy	0.141655	99.0963	213.598	0.362094	3.61847	75.7424	2781.9	61.6	0.00572335	39.6494	74.1275	0.0657206	17.1287	58409.6
1017	Missouri-Big Sioux	9	Souris-Red-Rainy	0.179411	72.5652	211.838	0.549536	5.20755	76.1309	18622.3	177.8	0.00856768	49.1886	84.9103	0.131615	35.3036	66096.5
1003	Missouri-Marias	10	Northern High Plains	0.152071	53.3004	296.708	0.190447	1.64421	30.4796	656.523	1392.1	0.0189639	55.0475	67.3284	0.465747	42.0566	57806.6
1004	Missouri-Musselshell	10	Northern High Plains	0.0601422	50.4467	411.251	0.281935	0.518154	13.9034	392.266	910.6	0.0147514	49.9721	50.3209	0.56121	24.127	44823.2
1005	Milk	10	Northern High Plains	0.00326246	96.6934	413.571	0.169903	1.11445	30.3208	386.004	750.9	0.00941624	44.9033	41.463	0.86529	22.3344	51139.4
1006	Missouri-Poplar	10	Northern High Plains	0	100	390.469	0.238601	1.51839	44.7468	321.828	406	0.00543089	38.7712	41.6038	1.25291	18.6949	56994.3
1007	Upper Yellowstone	10	Northern High Plains	0.0368795	8.87147	271.704	0.473557	1.26355	7.91031	636.083	1762.3	0.0183411	77.6653	85.9758	0.361325	53.1219	62546
1008	Big Horn	10	Northern High Plains	0.15023	15.8269	400.416	0.531747	0.84142	4.88364	553.12	2363.7	0.00985692	55.4979	59.2005	0.637066	38.4864	55827.8
1009	Powder-Tongue	10	Northern High Plains	0.0556174	44.4447	454.363	0.37583	0.581309	3.0743	553.896	776.5	0.0101927	52.6396	45.4229	0.695449	33.0319	64527.2
1010	Lower Yellowstone	10	Northern High Plains	0	83.318	470.446	0.314773	0.99223	11.7715	373.415	621.9	0.00820523	44.2806	38.9634	1.40395	20.0004	59702.2
1011	Missouri-Little Missouri	10	Northern High Plains	0.0171606	88.7376	453.745	0.261662	2.2603	27.5845	742.696	114.2	0.00536715	41.7032	54.7727	0.459898	17.0306	75017.2
1012	Cheyenne	10	Northern High Plains	0.166515	25.2344	552.529	0.291857	1.16738	6.53799	1572.47	185.9	0.0104275	46.1798	50.2205	0.162705	21.7528	59022.7
1013	Missouri-Oahe	10	Northern High Plains	7.59712e-05	76.7257	423.106	0.290744	2.30307	34.536	1240.68	64.5	0.00534859	36.43	56.8385	0.611815	17.8288	66269.8
1014	Missouri-White	11	Central High Plains	0.0580927	24.2667	504.802	0.350549	1.88064	26.655	2814.9	77.3	0.00841379	40.0678	52.6622	0.0771428	16.8675	48428.7
1015	Niobrara	11	Central High Plains	0.086147	2.46216	290.421	0.408007	1.64297	15.1247	5086.62	486.8	0.0113795	30.3932	55.4304	0.442903	35.4241	53104
1018	North Platte	11	Central High Plains	0.0497075	10.2161	384.602	0.256428	1.22915	7.395	2695.1	3332.2	0.0120406	44.0463	54.5346	0.953506	38.7514	60357.4
1019	South Platte	11	Central High Plains	0.0248427	44.1103	329.276	0.273783	6.55206	23.7013	7721.42	1317.7	0.00917941	17.9503	61.2572	0.866084	31.6253	85814.5
1020	Platte	11	Central High Plains	0.153333	61.9011	283.294	0.572077	5.95272	55.3958	11113	1166.9	0.0106163	25.6568	71.4984	1.40021	33.0283	65683.2
1021	Loup	11	Central High Plains	0.0198187	23.9709	319.739	0.536055	1.61612	16.7649	5127.58	968.5	0.0120456	24.5273	64.8302	0.5877	41.1102	54421.7
1025	Republican	11	Central High Plains	0.139114	46.0364	358.261	0.411147	3.20943	53.3592	13240	1789.7	0.0106244	5.44448	56.5317	1.33811	18.121	52418.6
1026	Smoky Hill	12	Southern High Plains	0.313642	90.0496	438.106	0.569726	3.7305	50.2239	26086.2	344.9	0.0102914	6.50451	56.0052	0.23817	30.4551	53431.6
1103	Middle Arkansas	12	Southern High Plains	0.202127	98.5533	351.334	0.745321	5.29257	62.011	28767	1188.9	0.0113532	0.648813	51.3806	0.578944	29.4272	59207.8
1104	Upper Cimarron	12	Southern High Plains	0.0922689	96.7937	443.123	0.424338	2.80984	41.9853	13458.9	1039	0.00820704	14.4117	41.7235	2.03521	17.2196	52817.2
1105	Lower Cimarron-Keystone	12	Southern High Plains	0.326998	99.119	413.202	1.48732	4.86449	35.9589	9221.69	129.4	0.0145055	0.70432	52.3904	0.0668159	42.8527	64233.3
1107	Neosho-Verdigris	12	Southern High Plains	0.574659	71.6076	373.926	1.39304	6.32856	47.4871	22776.9	28.5	0.0228961	22.4268	71.2385	0.0506286	48.5877	52774.5
1108	Upper Canadian	12	Southern High Plains	0.0975199	84.7753	527.513	0.23448	0.718902	0.972541	2234.13	111.1	0.0108442	22.157	60.1125	0.150247	28.6054	34280
1109	Lower Canadian	12	Southern High Plains	0.110241	95.1337	416.509	1.03049	3.44235	13.9094	5554.45	584.6	0.0178955	21.7079	43.8706	0.218831	31.7835	58774.6
1110	North Canadian	12	Southern High Plains	0.0803084	96.061	412.54	0.995966	5.13584	30.2524	6333.94	1196.9	0.0153114	16.0205	44.1474	0.463518	27.0841	53580.8
1112	Red Headwaters	12	Southern High Plains	0.231223	94.2317	521.29	0.790533	3.43088	32.1689	5897.26	607.7	0.0125709	22.2796	38.7497	0.590469	24.7591	56584.8
1113	Red-Washita	12	Southern High Plains	0.337286	95.5949	484.338	1.5793	3.97749	22.8363	2841.07	292.2	0.0282164	24.6693	41.7944	0.0872521	37.1781	50872.6
1205	Brazos Headwaters	12	Southern High Plains	0.196881	96.125	515.484	0.645965	3.93984	44.3874	4340.07	1180	0.0132056	21.7352	32.6637	2.03437	10.9945	52956.8
1206	Middle Brazos	13	Texas	0.383208	97.1321	523.794	2.09432	5.01166	21.2321	1741.67	79.5	0.0474815	40.5966	35.501	0.802142	40.7119	55257.6
1207	Lower Brazos	13	Texas	0.183969	49.8419	313.717	5.47099	7.45066	39.8957	831.912	133.3	0.0790089	76.4849	39.0647	0.431279	40.2695	72247.7
1208	Upper Colorado TX	13	Texas	0.178777	97.3732	538.843	0.607769	4.46874	25.8367	2461.76	729.8	0.0135676	15.4551	25.4828	1.05837	10.5231	69019.8
1209	Lower Colorado-San Bernard Coastal	13	Texas	0.498782	71.1078	460.639	3.27038	4.52023	15.9171	768.538	282.4	0.0508783	45.052	31.9958	0.221652	36.6383	76875
1210	Central Texas Coastal	13	Texas	0.213652	12.6685	323.952	7.15349	8.47153	38.318	716.316	166.6	0.0812562	75.4781	35.4217	0.337876	28.4664	63786.7
1211	Nueces-Southwestern Texas Coastal	13	Texas	0.125338	11.9377	449.738	4.69802	4.31159	19.577	433.569	538.8	0.0518835	41.1508	22.3892	0.278859	21.7845	46792.7
1304	Rio Grande-Amistad	13	Texas	0.471859	55.1435	549.679	0.456799	1.51308	0.636467	730.998	162.1	0.0125896	10.189	19.7683	0.113385	16.6974	44885
1307	Lower Pecos	13	Texas	0.342238	78.7354	532.204	0.428039	1.86601	0.487885	772.416	263.4	0.0103994	8.85408	20.1093	0.423713	11.3892	55045.4
1308	Lower Rio Grande	13	Texas	0.101166	20.0767	538.269	3.14455	3.76242	7.07706	676.947	48.1	0.0321723	29.4952	18.3615	0.0292162	26.0553	41450.4
1002	Missouri Headwaters	14	Columbia-Snake	0.114051	0.0220084	217.859	0.3691	1.21905	6.01956	786.936	2074.8	0.0197681	65.2643	87.4439	0.398965	51.1683	65544.3
1701	Kootenai-Pend Oreille-Spokane	14	Columbia-Snake	0.137143	2.05859	128.091	0.423417	2.15832	4.61027	2457.68	1504.9	0.0265845	93.623	81.0562	0.0508502	59.957	59224
1702	Upper Columbia	14	Columbia-Snake	0.00654308	0.814805	145.095	1.07245	3.07196	20.2338	5318.47	1374.4	0.0234684	56.6195	54.3272	0.0805519	42.2425	58030.2
1703	Yakima	14	Columbia-Snake	0.000886471	1.72974	185.583	1.7884	5.67483	15.2352	7122.23	544.2	0.0273984	66.6094	63.5892	0.154787	41.256	65133.7
1704	Upper Snake	14	Columbia-Snake	0.141202	0.475487	294.219	1.16555	1.77306	15.4825	2524.85	9868	0.0108638	69.456	64.7648	1.26945	36.8245	60638.4
1705	Middle Snake	14	Columbia-Snake	0.0233171	0.0822062	210.152	0.661807	1.48558	5.24726	2132.31	4461.2	0.0106461	59.5151	42.6263	0.541714	40.4905	66324.4
1706	Lower Snake	14	Columbia-Snake	0.0272647	0.221724	131.39	0.485793	1.09681	12.1168	1895.43	1158.6	0.0194561	69.7873	74.2856	0.0732439	60.8123	51481
1707	Middle Columbia	14	Columbia-Snake	0.00561988	1.03063	201.295	0.954331	2.46505	14.6536	2517.13	1406.1	0.0164262	43.8774	53.6955	0.159843	37.9539	63392.5
1712	Oregon Closed Basins	14	Columbia-Snake	0.000237993	0.227597	214.107	0.418048	0.736775	2.91934	1586.2	691.9	0.00891795	37.6433	45.5117	0.524599	23.2827	46803.5
1102	Upper Arkansas	15	Central Rockies	0.224926	82.9266	402.949	0.214841	2.48308	7.80483	4075.86	1267.4	0.00626555	2.32511	54.5557	0.746401	28.6601	63289.8
1301	Rio Grande Headwaters	15	Central Rockies	0.00171241	0.145832	174.035	0.211617	1.26491	8.76163	3475.54	1344.5	0.0104798	7.65078	123.645	0.622519	41.0941	44872.2
1401	Colorado-Gunnison	15	Central Rockies	0.0600798	32.973	327.373	0.205933	1.98219	3.44293	4087.43	2672.2	0.0167321	42.4075	102.304	0.46492	43.8419	67644.3
1403	Upper Colorado-Dolores	15	Central Rockies	0.0820646	89.4198	533.288	0.197125	0.664148	1.23095	4852	611.9	0.0113068	27.4955	60.6027	0.534351	24.0349	59633.4
1404	Great Divide-Upper Green	15	Central Rockies	0.0832388	32.983	472.533	0.608725	0.750805	1.63391	1180.4	1378.8	0.0063146	44.6683	60.0241	0.617603	27.1156	75826
1405	White-Yampa	15	Central Rockies	0.0346916	34.6457	532.356	0.192088	0.7814	1.93585	3846.34	657.1	0.0134034	59.5357	62.0282	0.226775	35.1679	74752.4
1406	Lower Green	15	Central Rockies	0.136984	70.0387	648.754	0.673072	1.43802	2.94805	7688.22	662.5	0.00897247	41.627	54.2176	0.373171	31.3581	57961.2
1407	Upper Colorado-Dirty Devil	15	Central Rockies	0.295184	79.1007	575.038	0.182916	0.546611	0.393625	3176.43	144.8	0.00717256	24.2489	34.6368	0.252242	19.2393	52021.5
1408	San Juan	15	Central Rockies	0.0525119	62.204	504.812	0.154489	1.20995	2.73901	4275.18	774.2	0.00791919	9.48609	54.4526	0.341002	23.8453	48284.6
1502	Little Colorado	15	Central Rockies	0.246444	40.6814	541.272	0.214791	1.0648	0.0223608	3839.6	16.8	0.00723865	6.01523	37.8647	0.0688752	12.1495	46550.1
1302	Rio Grande-Elephant Butte	16	Southwest Desert	0.148152	37.3386	410.804	0.194393	1.99427	0.706833	1975.31	512.5	0.00865004	6.12572	53.3341	0.317231	16.9003	57177.4
1303	Rio Grande-Mimbres	16	Southwest Desert	0.0484767	20.9681	436.468	0.317195	2.30087	2.23379	415.509	457.7	0.00789007	6.24714	24.6165	1.57172	13.1836	51016
1305	Rio Grande Closed Basins	16	Southwest Desert	0.383973	76.973	531.33	0.221109	0.86531	0.814197	905.04	234.6	0.00722813	10.4638	29.309	0.597624	8.77213	44005.3
1306	Upper Pecos	16	Southwest Desert	0.435589	85.6639	550.01	0.231754	1.20581	1.41568	1293.76	398.4	0.00924017	15.012	37.958	0.385779	11.3026	45716
1503	Lower Colorado	16	Southwest Desert	0.013744	4.73802	465.965	0.330471	1.73661	3.15654	258.661	1254.6	0.00447411	10.1542	14.524	2.53257	14.0373	47163
1504	Upper Gila	16	Southwest Desert	0.0175815	6.53073	357.605	0.465624	0.674785	1.0172	332.487	252.5	0.00975386	7.04936	33.9533	0.259019	19.1898	49817
1505	Middle Gila	16	Southwest Desert	0.0404633	13.7341	476.377	0.992639	5.41664	5.09855	403.008	1230	0.00926646	4.5362	18.1376	1.68371	15.7308	69366
1506	Salt	16	Southwest Desert	0.256315	2.4863	407.5	0.522972	4.40615	0.330854	2508.33	261.4	0.011785	7.90441	42.1857	0.213766	16.6228	65327.3
1507	Lower Gila	16	Southwest Desert	0.00172359	4.40891	474.85	0.619691	4.29691	3.7315	174.228	1826.3	0.00582834	2.8668	13.8848	5.01345	13.6823	68620.6
1508	Sonora	16	Southwest Desert	0.0131651	12.2706	466.235	1.09384	0.619044	1.10669	134.819	151.1	0.00866285	2.488	17.434	1.35477	11.1187	32987.8
1810	Southern Mojave-Salton Sea	16	Southwest Desert	0.00686426	5.88441	298.298	0.252201	3.0632	5.29884	979.837	1985	0.0033469	8.5751	12.1684	4.84529	15.2671	54310.3
1708	Willamette	17	Pacific Northwest	0.0015542	16.6233	115.822	5.13963	8.4249	15.3004	2851.29	955	0.0559547	81.146	96.1248	0.0461475	49.5405	75848.8
1710	Oregon-Washington Coastal	17	Pacific Northwest	0.0121743	23.7809	118.781	5.55964	4.93259	3.51663	2385.27	561.4	0.0629191	91.3664	69.3401	0.0164394	51.3504	54884.2
1711	Puget Sound	17	Pacific Northwest	0.00287433	7.84384	70.0195	6.51357	11.0611	4.03906	5778.61	80.8	0.0968153	138.687	184.168	0.0251803	50.2693	91033.3
1801	Klamath-Northern California Coastal	17	Pacific Northwest	0.0609062	10.8144	154.089	2.46734	4.26489	4.05023	9529.8	1127.6	0.0283793	61.5876	44.1317	0.0380137	54.3308	67347.1
1501	Lower Colorado-Lake Mead	18	California-Nevada	0.45563	29.7663	461.56	0.270223	2.12647	0.193666	2326.82	183.5	0.00776351	30.6287	25.8832	0.284846	17.0475	64479.3
1601	Great Salt Lake	18	California-Nevada	0.211729	12.3637	427.245	2.18729	2.97623	5.68301	11742.2	3016.3	0.00436819	56.3087	41.7146	0.746893	28.6448	80254.3
1603	Escalante Desert-Sevier Lake	18	California-Nevada	0.055233	31.6956	378.499	0.432612	1.8992	4.05999	12694.4	685.6	0.00932106	42.4388	43.2747	0.431602	23.978	54865.9
1604	Black Rock Desert-Humboldt	18	California-Nevada	0.150381	10.8275	283.693	0.517724	0.601682	1.63955	5532.42	830.8	0.00869612	45.8629	36.1657	0.548846	28.7636	70414.3
1605	Central Lahontan	18	California-Nevada	0.0571311	23.4043	204.306	0.262587	2.72201	2.06593	10278.2	547.4	0.0105891	44.9789	38.1852	0.294869	29.4488	70003
1606	Central Nevada Desert Basins	18	California-Nevada	0.171211	19.4796	336.43	0.352333	0.461836	0.42292	4237.48	532.5	0.00579542	39.391	31.8845	0.422029	25.0262	53777.8
1802	Sacramento	18	California-Nevada	0.0138094	7.51285	215.361	1.34022	4.44881	11.845	19294.7	5129	0.02356	67.6885	39.1092	0.214703	44.2768	73026.9
1803	Tulare-Buena Vista Lakes	18	California-Nevada	0.00820324	6.36975	240.183	0.64623	6.31116	34.4621	4208.42	4349.3	0.0088539	20.1032	28.2356	1.20389	30.5237	57650.6
1804	San Joaquin	18	California-Nevada	0.00133582	9.34487	227.635	1.10136	5.48307	23.2943	7309.55	4652	0.0171294	48.5432	33.8056	0.576363	40.3543	72196.2
1805	San Francisco Bay	18	California-Nevada	0.0117437	40.7405	294.368	2.37542	26.7865	3.30959	3766.27	356	0.010774	59.8861	20.352	0.35771	35.3571	120536
1806	Central California Coastal	18	California-Nevada	0.0165152	59.6077	455.563	1.493	6.02939	7.06858	1612.87	310.9	0.0125234	37.2191	17.8874	0.142135	27.6637	83863.2
1807	Southern California Coastal	18	California-Nevada	0.0224496	23.6508	304.633	1.33322	31.725	2.56789	5483.38	362.9	0.0111865	8.78111	17.7609	0.63661	26.7347	82180.2
1809	Northern Mojave-Mono Lake	18	California-Nevada	0.0756495	3.56544	313.055	0.342338	2.24451	0.460477	3991.88	606.2	0.00443011	19.3591	18.5264	0.724867	20.1867	60658.9
Notes:
"Carbonate Evaporites" variable data is karst in the basin (combined Evaporites and Carbonate Karst layers) using the dataset of percent of the basin area underlain by soluble rocks with rock units containing significant amounts of carbonate or evaporite minerals from Weary and Doctor (2014)
"Depth to Brackish" variable data is the depth to brackish groundwater in the basin using the dataset of average predicted depth to brackish groundwater in feet below land surface for each basin, processed to represent the percentage of area of the basin expected to have brackish water conditions between the surface and 1000 ft depth from Stanton et al. (2017)
"Conductivity" variable data is the predicted background conductivity for the basin using the dataset of stream length weighted mean predicted conductivity for each basin in μScm from Olson and Cormier (2019)
"Rain Cl" variable data is chloride in wet deposition in the basin using the dataset of three-year (2018–2020) average gradient map of precipitation-weighted mean wet deposition of Cl in rain samples in kg-Cl/ha from National Atmospheric Deposition Program (2022a)
"Urban" variable data is from National Land Cover 2019, CONUS: Developed Land using the dataset of Percent of basin with Urban land use (classes include: Developed, Open Space; Developed, Low Intensity; Developed, Medium Intensity; and Developed, High Intensity) from Dewitz and USGS (2021)
"Ag" variable data is from National Land Cover 2019, CONUS: Agricultural Land using the dataset of percent of basin with Agricultural land use (classes include: Pasture/Hay; Cultivated Crops) from Dewitz and USGS (2021).
"Road salt" variable data is from Estimates of Road Salt Application across the Conterminous United States, 1992-2015 using the dataset of total sum of road salt applied from 1992–2015 in Kg/Km2 from Bock et al. (2018)
"Irrigation" variable data is 2015 Estimated Use of Water in the U.S.: Total freshwater withdrawals for Irrigation using the dataset of sum of total fresh surface water withdrawals for irrigation plus total fresh groundwater withdrawals for irrigation from Dieter et al. (2018).
"Rain pH" variable data is pH in wet deposition using the dataset of Hydrogen ion concentration as pH from measurements made at the Central Analytical Laboratory, 2018 from National Atmospheric Deposition Program (2022b)
"Precipitation change" variable data is from Van Metre et al. (2023) Supplemental Dataset using the dataset of mean precipitation percent change for 2070–2099 relative to the 1971–2000 mean based on RCP 8.5 emissions scenarios, in mm
"Aridification" variable data is the percent projected change in annual evaporative deficit using the dataset of Area weighted mean projected percent change in annual evaporative deficit in the basin from EPA (2022).
"Water Stress" variable data is the Total freshwater withdrawals / Runoff using the dataset of ratio of total freshwater use to runoff for each basin: Water demand stress—Two variables were included to calculate water demand stress: the ratio of Tot_WU to Runoff (WU_runoff in Van Metre et al., 2020).
"EcoHealth" variable data is the Mean Aquatic Condition Score (2016) using the dataset of Mean probability that perennial stream reaches in the HUC12 would be rated as having “good” biological condition under the EPA National Rivers and Streams Assessment (NRSA). Lower values for this variable contribute to a higher overall ranking.
"SocioEconomic" variable data is the ESRI ArcGIS Living Atlas of the World; American Community Survey Median Household Income using the dataset of mean of Median Household Income in the past 12 months (in 2020 inflation-adjusted dollars) by U.S. Census Block Group for each basin (table ID B19049). Lower values for this variable contribute to a higher overall ranking.
Reference information is found in the main document.
For further details refer to: Qi, S.L., Baker, N.T., Johnson Mckee, A., and Milinic, B., 2023, Geospatially derived environmental characteristics to prioritize watersheds for research and monitoring needs within 18 hydrologic regions across the United States: U.S. Geological Survey data release, https://doi.org/10.5066/P9KFU815.

## Sheet: Supplemental Table S2
Supplementary Table S2
Percent rank of variables
								Source					Driver			Receptor
				Carbonate Evaporites	Depth to Brackish	Conductivity	Rain Cl	Urban	Ag	Road salt	Irrigation	Rain pH	Precipitation change	Aridification	Water Stress	EcoHealth	SocioEconomic
Basin ID	Candidate Basin name	Region number	Region name	Var 1	Var 2	Var 3	Var 4	Var 5	Var 6	Var 7	Var 8	Var 9	Var 10	Var 11	Var 12	Var 13	Var 14
101	Maine eastern	1	Northeast	0.365	0.036	0.024	0.768	0.353	0.195	0.75	0.091	0.719	0.987	0.945	0.006	0.007	0.769
104	Maine western	1	Northeast	0.298	0.073	0.012	0.835	0.762	0.207	0.804	0.024	0.756	0.993	0.926	0.024	0.013	0.159
107	NH-MA eastern	1	Northeast	0.054	0.06	0.006	0.981	0.981	0.176	0.939	0.353	0.871	0.969	0.78	0.195	0.305	0.025
108	Connecticut	1	Northeast	0.451	0.091	0.018	0.823	0.908	0.268	0.896	0.109	0.884	0.981	0.914	0.097	0.037	0.061
202	Hudson	1	Northeast	0.42	0.512	0.109	0.81	0.957	0.359	0.981	0.17	0.908	0.963	0.89	0.335	0.232	0.037
204	Delaware	1	Northeast	0.359	0.304	0.079	0.969	0.963	0.487	0.932	0.426	0.878	0.932	0.743	0.445	0.354	0.092
205	Susquehanna	1	Northeast	0.536	0.634	0.115	0.67	0.786	0.609	0.963	0.115	0.817	0.926	0.853	0.371	0.122	0.427
206	Potomac Chesapeake	1	Northeast	0.652	0.457	0.128	0.762	0.939	0.64	0.841	0.237	0.792	0.908	0.597	0.439	0.086	0.013
411	Lake Erie and Ontario	1	Northeast	0.585	0.817	0.286	0.707	0.932	0.731	0.993	0.146	0.695	0.92	0.884	0.463	0.732	0.513
415	Northeastern Lake Ontario-St. Lawrence	1	Northeast	0.682	0.518	0.097	0.792	0.487	0.402	0.926	0.024	0.713	0.957	0.969	0.012	0.019	0.385
501	Allegheny-Monongahela	1	Northeast	0.445	0.92	0.134	0.597	0.798	0.463	0.945	0.06	0.92	0.914	0.975	0.091	0.226	0.671
208	Lower Chesapeake	2	Atlantic Coast	0.469	0.451	0.054	0.884	0.847	0.506	0.725	0.286	0.823	0.902	0.5	0.536	0.165	0.19
301	Chowan-Roanoke	2	Atlantic Coast	0.493	0.445	0.073	0.847	0.695	0.548	0.658	0.207	0.804	0.89	0.42	0.359	0.507	0.61
302	NC eastern	2	Atlantic Coast	0.817	0.347	0.085	0.957	0.902	0.585	0.524	0.445	0.743	0.884	0.353	0.189	0.702	0.397
304	Pee Dee	2	Atlantic Coast	0.847	0.292	0.121	0.896	0.878	0.573	0.5	0.335	0.81	0.871	0.298	0.457	0.574	0.775
305	Edisto-Santee	2	Atlantic Coast	0.774	0.469	0.103	0.871	0.914	0.396	0.384	0.396	0.896	0.841	0.225	0.634	0.5	0.372
306	Ogeechee-Savannah	2	Atlantic Coast	0.841	0.463	0.048	0.817	0.78	0.42	0.329	0.347	0.865	0.67	0.213	0.56	0.494	0.708
307	Altamaha-St. Marys	2	Atlantic Coast	0.932	0.396	0.06	0.829	0.841	0.426	0.274	0.414	0.89	0.414	0.256	0.182	0.555	0.446
313	Apalachicola	2	Atlantic Coast	0.743	0.353	0.067	0.853	0.865	0.536	0.304	0.591	0.939	0.25	0.323	0.207	0.488	0.147
314	Choctawhatchee-Escambia	2	Atlantic Coast	0.835	0.121	0.03	0.939	0.737	0.378	0.676	0.274	0.981	0.189	0.603	0.054	0.196	0.622
308	Florida northcentral	3	Florida	0.981	0.182	0.17	0.963	0.969	0.524	0.018	0.64	0.975	0.384	0.329	0.426	0.854	0.476
309	Southern Florida	3	Florida	0.987	0.609	0.268	0.993	0.926	0.56	0.006	0.896	0.847	0.939	0.365	0.615	0.83	0.293
311	Suwannee	3	Florida	0.993	0.018	0.042	0.914	0.64	0.5	0.231	0.512	0.969	0.121	0.426	0.134	0.738	0.854
401	Lake Superior	4	Great Lakes	0.353	0.756	0.182	0.225	0.371	0.152	0.835	0.012	0.554	0.878	0.963	0.06	0.074	0.69
403	Western Lake Michigan	4	Great Lakes	0.878	0.567	0.341	0.298	0.756	0.591	0.914	0.365	0.56	0.786	0.908	0.567	0.092	0.409
405	Eastern Lake Michigan	4	Great Lakes	0.628	0.993	0.201	0.42	0.89	0.756	0.951	0.518	0.603	0.829	0.81	0.329	0.171	0.458
407	Lake Huron	4	Great Lakes	0.725	0.963	0.274	0.31	0.81	0.713	0.902	0.189	0.585	0.792	0.756	0.25	0.116	0.763
701	Mississippi Headwaters	4	Great Lakes	0.219	0.774	0.262	0.274	0.719	0.725	0.81	0.42	0.365	0.628	0.932	0.512	0.22	0.08
703	St. Croix-Chippewa	4	Great Lakes	0.335	0.628	0.25	0.335	0.5	0.603	0.878	0.195	0.469	0.743	0.981	0.146	0.147	0.22
704	Upper Mississippi-Black-Root	4	Great Lakes	0.902	0.225	0.506	0.384	0.646	0.853	0.847	0.268	0.457	0.737	0.957	0.506	0.44	0.116
707	Wisconsin	4	Great Lakes	0.487	0.585	0.347	0.353	0.591	0.707	0.884	0.5	0.493	0.713	0.951	0.304	0.202	0.452
903	Rainy	4	Great Lakes	0.006	0.926	0.195	0.115	0.182	0.128	0.707	0.006	0.445	0.701	0.987	0.073	0.043	0.738
409	Western Lake Erie	5	Midwest	0.896	0.969	0.5	0.469	0.945	0.89	0.975	0.158	0.64	0.835	0.75	0.768	0.561	0.379
503	Upper Ohio	5	Midwest	0.329	0.969	0.365	0.554	0.896	0.634	0.969	0.073	0.841	0.853	0.847	0.487	0.604	0.598
506	Scioto-Great Miami	5	Midwest	0.945	0.969	0.469	0.518	0.92	0.878	0.957	0.121	0.701	0.804	0.792	0.292	0.275	0.311
512	Wabash	5	Midwest	0.798	0.878	0.371	0.591	0.804	0.92	0.871	0.341	0.658	0.817	0.774	0.402	0.269	0.531
706	Upper Mississippi-Maquoketa-Plum	5	Midwest	0.975	0.054	0.603	0.439	0.542	0.926	0.823	0.018	0.475	0.695	0.939	0.298	0.433	0.403
708	Upper Mississippi-Iowa-Skunk-Wapsipinicon	5	Midwest	0.969	0.329	0.493	0.445	0.664	0.993	0.817	0.152	0.487	0.646	0.896	0.396	0.257	0.44
709	Rock	5	Midwest	0.963	0.237	0.53	0.475	0.853	0.951	0.908	0.243	0.53	0.725	0.902	0.39	0.391	0.202
710	Des Moines	5	Midwest	0.615	0.536	0.475	0.451	0.628	0.987	0.78	0.036	0.371	0.615	0.878	0.067	0.372	0.238
711	Upper Mississippi-Salt	5	Midwest	0.926	0.67	0.615	0.5	0.634	0.902	0.798	0.219	0.609	0.609	0.695	0.378	0.183	0.244
712	Upper Illinois	5	Midwest	0.92	0.402	0.457	0.512	0.975	0.871	0.987	0.304	0.567	0.823	0.823	0.841	0.385	0.074
713	Lower Illinois	5	Midwest	0.518	0.792	0.487	0.493	0.701	0.963	0.89	0.378	0.634	0.731	0.713	0.658	0.415	0.488
1022	Elkhorn-Little Sioux	5	Midwest	0.542	0.268	0.414	0.402	0.609	0.945	0.737	0.689	0.292	0.5	0.768	0.859	0.549	0.214
1024	Missouri-Nishnabotna	5	Midwest	0.865	0.689	0.524	0.481	0.567	0.981	0.756	0.329	0.396	0.518	0.829	0.737	0.458	0.482
1027	Kansas	5	Midwest	0.78	0.737	0.67	0.463	0.621	0.896	0.682	0.823	0.359	0.317	0.707	0.701	0.568	0.36
1028	Chariton-Grand	5	Midwest	0.768	0.896	0.554	0.506	0.445	0.939	0.768	0.079	0.439	0.53	0.835	0.231	0.244	0.836
315	Alabama	6	Tennessee-Missouri	0.713	0.31	0.152	0.798	0.792	0.408	0.262	0.292	0.914	0.225	0.402	0.17	0.214	0.348
505	Kanawha	6	Tennessee-Missouri	0.646	0.695	0.189	0.548	0.652	0.371	0.731	0.054	0.902	0.847	0.817	0.14	0.061	0.933
507	Ohio-Big Sandy-Guyandotte	6	Tennessee-Missouri	0.707	0.951	0.323	0.567	0.835	0.493	0.92	0.042	0.768	0.774	0.737	0.414	0.281	0.519
510	Kentucky-Licking	6	Tennessee-Missouri	0.731	0.957	0.451	0.615	0.713	0.689	0.859	0.048	0.786	0.719	0.701	0.03	0.177	0.647
511	Green	6	Tennessee-Missouri	0.884	0.932	0.439	0.682	0.67	0.798	0.829	0.067	0.75	0.664	0.664	0.256	0.208	0.86
513	Cumberland	6	Tennessee-Missouri	0.908	0.823	0.396	0.695	0.829	0.628	0.792	0.103	0.762	0.585	0.652	0.268	0.129	0.391
514	Lower Ohio	6	Tennessee-Missouri	0.804	0.841	0.463	0.652	0.817	0.786	0.853	0.164	0.731	0.762	0.646	0.585	0.379	0.543
601	Upper Tennessee	6	Tennessee-Missouri	0.823	0.39	0.243	0.664	0.884	0.481	0.743	0.182	0.853	0.756	0.621	0.432	0.049	0.793
603	Lower Tennessee	6	Tennessee-Missouri	0.81	0.682	0.292	0.75	0.75	0.701	0.664	0.213	0.774	0.347	0.567	0.548	0.293	0.702
714	Upper Mississippi-Kaskaskia-Meramec	6	Tennessee-Missouri	0.853	0.652	0.512	0.609	0.823	0.823	0.865	0.25	0.682	0.658	0.658	0.579	0.287	0.494
801	Lower Mississippi-Hatchie	6	Tennessee-Missouri	0.237	0.048	0.317	0.737	0.768	0.841	0.719	0.542	0.859	0.286	0.56	0.286	0.592	0.824
1029	Gasconade-Osage	6	Tennessee-Missouri	0.957	0.554	0.646	0.621	0.548	0.829	0.762	0.201	0.621	0.481	0.689	0.28	0.159	0.635
1030	Lower Missouri	6	Tennessee-Missouri	0.939	0.591	0.621	0.53	0.871	0.865	0.774	0.225	0.628	0.567	0.731	0.591	0.397	0.177
1101	Upper White	6	Tennessee-Missouri	0.951	0.146	0.548	0.689	0.536	0.658	0.689	0.871	0.676	0.31	0.536	0.274	0.19	0.915
1111	Lower Arkansas	6	Tennessee-Missouri	0.432	0.646	0.298	0.725	0.731	0.664	0.469	0.487	0.707	0.018	0.487	0.31	0.464	0.574
802	Lower Mississippi-St. Francis	7	Mississippi Embayment	0.341	0.134	0.329	0.756	0.512	0.908	0.609	0.987	0.78	0.182	0.451	0.865	0.799	0.927
803	Lower Mississippi-Yazoo	7	Mississippi Embayment	0.274	0.006	0.164	0.804	0.481	0.81	0.487	0.902	0.932	0.207	0.493	0.347	0.622	0.964
805	Boeuf-Tensas-Big Black	7	Mississippi Embayment	0.189	0.024	0.231	0.878	0.451	0.768	0.56	0.762	0.926	0.707	0.573	0.262	0.543	0.982
316	Mobile-Tombigbee	8	Gulf Coast	0.695	0.359	0.14	0.865	0.682	0.469	0.243	0.298	0.945	0.024	0.542	0.237	0.141	0.897
317	Pascagoula-Pearl	8	Gulf Coast	0.25	0.03	0.091	0.945	0.707	0.365	0.378	0.085	0.963	0.682	0.634	0.042	0.055	0.83
804	Lower Red-Ouachita	8	Gulf Coast	0.402	0.323	0.146	0.841	0.579	0.329	0.554	0.682	0.957	0.548	0.524	0.109	0.421	0.879
807	Lower Mississippi	8	Gulf Coast	0.006	0.384	0.213	0.975	0.774	0.335	0.365	0.097	0.987	0.945	0.798	0.609	0.683	0.616
808	Louisiana Coastal	8	Gulf Coast	0.006	0.298	0.219	0.987	0.658	0.695	0.542	0.707	0.993	0.951	0.719	0.451	0.757	0.848
1114	Red-Sulphur	8	Gulf Coast	0.396	0.506	0.304	0.786	0.554	0.597	0.457	0.39	0.829	0.603	0.463	0.219	0.482	0.885
1201	Sabine-Neches	8	Gulf Coast	0.067	0.14	0.237	0.932	0.689	0.512	0.256	0.134	0.951	0.896	0.378	0.323	0.336	0.683
1203	Trinity-San Jacinto	8	Gulf Coast	0.475	0.481	0.542	0.92	0.951	0.652	0.182	0.469	0.835	0.81	0.317	0.469	0.525	0.098
702	Minnesota	9	Souris-Red-Rainy	0.56	0.676	0.359	0.39	0.585	0.975	0.786	0.262	0.219	0.573	0.871	0.158	0.47	0.049
901	Souris	9	Souris-Red-Rainy	0.006	0.945	0.378	0.097	0.396	0.914	0.176	0.14	0.03	0.42	0.682	0.103	0.897	0.324
902	Red	9	Souris-Red-Rainy	0.347	0.939	0.353	0.164	0.378	0.932	0.701	0.359	0.103	0.487	0.859	0.128	0.641	0.336
1016	James	9	Souris-Red-Rainy	0.53	0.908	0.42	0.207	0.347	0.957	0.341	0.256	0.054	0.359	0.67	0.152	0.879	0.549
1017	Missouri-Big Sioux	9	Souris-Red-Rainy	0.609	0.719	0.408	0.347	0.493	0.969	0.646	0.463	0.146	0.506	0.762	0.341	0.531	0.263
1003	Missouri-Marias	10	Northern High Plains	0.573	0.615	0.591	0.024	0.201	0.682	0.103	0.878	0.512	0.536	0.609	0.731	0.311	0.568
1004	Missouri-Musselshell	10	Northern High Plains	0.317	0.603	0.75	0.146	0.012	0.384	0.06	0.756	0.426	0.512	0.341	0.774	0.763	0.958
1005	Milk	10	Northern High Plains	0.103	0.865	0.768	0.012	0.109	0.676	0.054	0.731	0.213	0.451	0.219	0.89	0.793	0.805
1006	Missouri-Poplar	10	Northern High Plains	0.006	0.969	0.719	0.091	0.176	0.804	0.036	0.585	0.048	0.341	0.231	0.92	0.848	0.592
1007	Upper Yellowstone	10	Northern High Plains	0.231	0.219	0.536	0.292	0.146	0.317	0.097	0.908	0.506	0.78	0.786	0.646	0.08	0.366
1008	Big Horn	10	Northern High Plains	0.554	0.335	0.725	0.329	0.079	0.243	0.085	0.939	0.231	0.542	0.506	0.835	0.409	0.629
1009	Powder-Tongue	10	Northern High Plains	0.286	0.573	0.823	0.219	0.024	0.164	0.091	0.743	0.237	0.524	0.304	0.847	0.58	0.299
1010	Lower Yellowstone	10	Northern High Plains	0.006	0.768	0.859	0.17	0.091	0.341	0.048	0.676	0.128	0.439	0.195	0.951	0.824	0.464
1011	Missouri-Little Missouri	10	Northern High Plains	0.17	0.798	0.817	0.121	0.268	0.646	0.128	0.384	0.042	0.396	0.445	0.713	0.891	0.122
1012	Cheyenne	10	Northern High Plains	0.591	0.439	0.981	0.158	0.115	0.286	0.201	0.481	0.256	0.475	0.335	0.42	0.811	0.525
1013	Missouri-Oahe	10	Northern High Plains	0.042	0.725	0.78	0.152	0.28	0.743	0.189	0.28	0.036	0.323	0.481	0.81	0.866	0.257
1014	Missouri-White	11	Central High Plains	0.304	0.432	0.89	0.195	0.225	0.621	0.347	0.31	0.14	0.365	0.371	0.213	0.909	0.866
1015	Niobrara	11	Central High Plains	0.408	0.152	0.573	0.231	0.195	0.432	0.475	0.603	0.335	0.298	0.457	0.707	0.513	0.732
1018	North Platte	11	Central High Plains	0.262	0.243	0.713	0.109	0.14	0.304	0.335	0.957	0.347	0.432	0.432	0.902	0.403	0.433
1019	South Platte	11	Central High Plains	0.207	0.56	0.664	0.14	0.615	0.579	0.585	0.847	0.189	0.176	0.548	0.896	0.61	0.031
1020	Platte	11	Central High Plains	0.579	0.658	0.56	0.365	0.56	0.859	0.615	0.798	0.274	0.274	0.64	0.945	0.586	0.269
1021	Loup	11	Central High Plains	0.182	0.426	0.64	0.341	0.189	0.475	0.481	0.774	0.353	0.262	0.591	0.792	0.324	0.677
1025	Republican	11	Central High Plains	0.512	0.579	0.695	0.237	0.329	0.847	0.634	0.914	0.28	0.054	0.475	0.932	0.86	0.781
1026	Smoky Hill	12	Southern High Plains	0.737	0.81	0.798	0.359	0.359	0.835	0.695	0.56	0.243	0.079	0.469	0.524	0.635	0.726
1103	Middle Arkansas	12	Southern High Plains	0.64	0.902	0.682	0.457	0.506	0.884	0.713	0.81	0.329	0.006	0.347	0.786	0.653	0.507
1104	Upper Cimarron	12	Southern High Plains	0.414	0.871	0.804	0.256	0.304	0.78	0.64	0.78	0.134	0.152	0.243	0.975	0.872	0.75
1105	Lower Cimarron-Keystone	12	Southern High Plains	0.75	0.914	0.762	0.646	0.457	0.75	0.591	0.402	0.42	0.012	0.359	0.164	0.263	0.318
1107	Neosho-Verdigris	12	Southern High Plains	0.914	0.713	0.701	0.64	0.603	0.817	0.67	0.176	0.536	0.243	0.628	0.115	0.153	0.757
1108	Upper Canadian	12	Southern High Plains	0.426	0.78	0.92	0.085	0.054	0.067	0.268	0.371	0.304	0.231	0.518	0.365	0.677	0.988
1109	Lower Canadian	12	Southern High Plains	0.457	0.835	0.774	0.56	0.341	0.39	0.518	0.652	0.5	0.213	0.28	0.493	0.598	0.537
1110	North Canadian	12	Southern High Plains	0.378	0.853	0.756	0.542	0.475	0.67	0.548	0.817	0.432	0.17	0.292	0.719	0.714	0.72
1112	Red Headwaters	12	Southern High Plains	0.676	0.829	0.908	0.487	0.335	0.719	0.536	0.664	0.384	0.237	0.189	0.798	0.75	0.604
1113	Red-Washita	12	Southern High Plains	0.756	0.847	0.884	0.676	0.39	0.554	0.353	0.548	0.591	0.268	0.25	0.243	0.446	0.818
1205	Brazos Headwaters	12	Southern High Plains	0.634	0.859	0.902	0.408	0.384	0.792	0.451	0.804	0.402	0.219	0.128	0.969	0.982	0.744
1206	Middle Brazos	13	Texas	0.786	0.884	0.914	0.713	0.469	0.542	0.219	0.317	0.646	0.371	0.158	0.884	0.342	0.641
1207	Lower Brazos	13	Texas	0.621	0.597	0.634	0.902	0.676	0.774	0.152	0.408	0.725	0.768	0.201	0.689	0.366	0.141
1208	Upper Colorado TX	13	Texas	0.603	0.89	0.957	0.371	0.432	0.615	0.298	0.725	0.414	0.164	0.091	0.908	0.988	0.196
1209	Lower Colorado-San Bernard Coastal	13	Texas	0.89	0.707	0.835	0.78	0.439	0.457	0.134	0.536	0.652	0.463	0.121	0.5	0.476	0.086
1210	Central Texas Coastal	13	Texas	0.664	0.286	0.652	0.951	0.743	0.762	0.115	0.457	0.737	0.75	0.152	0.621	0.69	0.33
1211	Nueces-Southwestern Texas Coastal	13	Texas	0.481	0.262	0.81	0.859	0.414	0.518	0.079	0.621	0.664	0.378	0.079	0.554	0.805	0.909
1304	Rio Grande-Amistad	13	Texas	0.871	0.621	0.969	0.28	0.17	0.048	0.121	0.451	0.39	0.14	0.06	0.317	0.915	0.946
1307	Lower Pecos	13	Texas	0.762	0.743	0.932	0.262	0.219	0.042	0.14	0.53	0.25	0.115	0.067	0.682	0.964	0.653
1308	Lower Rio Grande	13	Texas	0.439	0.371	0.951	0.774	0.365	0.298	0.109	0.231	0.615	0.292	0.048	0.048	0.726	0.976
1002	Missouri Headwaters	14	Columbia-Snake	0.463	0.012	0.445	0.213	0.134	0.28	0.146	0.932	0.524	0.634	0.804	0.67	0.104	0.275
1701	Kootenai-Pend Oreille-Spokane	14	Columbia-Snake	0.506	0.128	0.207	0.25	0.256	0.237	0.292	0.89	0.573	0.865	0.725	0.121	0.031	0.5
1702	Upper Columbia	14	Columbia-Snake	0.115	0.103	0.256	0.573	0.323	0.53	0.493	0.859	0.542	0.56	0.408	0.225	0.299	0.555
1703	Yakima	14	Columbia-Snake	0.06	0.115	0.335	0.701	0.53	0.439	0.567	0.628	0.579	0.64	0.579	0.384	0.318	0.287
1704	Upper Snake	14	Columbia-Snake	0.524	0.097	0.579	0.603	0.213	0.451	0.323	0.993	0.31	0.676	0.585	0.926	0.452	0.421
1705	Middle Snake	14	Columbia-Snake	0.201	0.042	0.402	0.426	0.164	0.256	0.25	0.969	0.286	0.579	0.268	0.756	0.348	0.25
1706	Lower Snake	14	Columbia-Snake	0.213	0.079	0.225	0.304	0.103	0.353	0.225	0.792	0.518	0.689	0.676	0.201	0.025	0.799
1707	Middle Columbia	14	Columbia-Snake	0.109	0.109	0.384	0.524	0.286	0.414	0.317	0.884	0.451	0.426	0.39	0.408	0.427	0.342
1712	Oregon Closed Basins	14	Columbia-Snake	0.048	0.085	0.426	0.243	0.06	0.146	0.207	0.719	0.176	0.335	0.31	0.743	0.787	0.903
1102	Upper Arkansas	15	Central Rockies	0.67	0.762	0.731	0.067	0.292	0.31	0.42	0.841	0.073	0.03	0.439	0.871	0.665	0.354
1301	Rio Grande Headwaters	15	Central Rockies	0.085	0.067	0.31	0.054	0.152	0.323	0.39	0.853	0.262	0.091	0.92	0.823	0.33	0.952
1401	Colorado-Gunnison	15	Central Rockies	0.31	0.493	0.658	0.048	0.237	0.189	0.426	0.945	0.463	0.402	0.865	0.725	0.25	0.226
1403	Upper Colorado-Dolores	15	Central Rockies	0.384	0.804	0.945	0.042	0.042	0.085	0.463	0.67	0.323	0.28	0.53	0.75	0.769	0.47
1404	Great Divide-Upper Green	15	Central Rockies	0.39	0.5	0.865	0.378	0.067	0.097	0.17	0.865	0.079	0.445	0.512	0.817	0.708	0.11
1405	White-Yampa	15	Central Rockies	0.225	0.524	0.939	0.03	0.073	0.109	0.408	0.695	0.408	0.591	0.554	0.518	0.537	0.129
1406	Lower Green	15	Central Rockies	0.5	0.701	0.993	0.432	0.158	0.158	0.579	0.701	0.182	0.39	0.396	0.652	0.616	0.561
1407	Upper Colorado-Dirty Devil	15	Central Rockies	0.719	0.75	0.987	0.018	0.018	0.024	0.371	0.432	0.085	0.256	0.146	0.53	0.836	0.787
1408	San Juan	15	Central Rockies	0.268	0.664	0.896	0.006	0.128	0.14	0.445	0.737	0.121	0.128	0.414	0.628	0.781	0.872
1502	Little Colorado	15	Central Rockies	0.689	0.542	0.963	0.06	0.097	0.006	0.402	0.128	0.097	0.06	0.17	0.176	0.958	0.921
1302	Rio Grande-Elephant Butte	16	Southwest Desert	0.548	0.53	0.743	0.036	0.243	0.054	0.237	0.609	0.152	0.067	0.384	0.603	0.903	0.586
1303	Rio Grande-Mimbres	16	Southwest Desert	0.256	0.378	0.792	0.176	0.274	0.121	0.073	0.597	0.115	0.073	0.085	0.957	0.952	0.811
1305	Rio Grande Closed Basins	16	Southwest Desert	0.792	0.731	0.926	0.073	0.085	0.06	0.158	0.493	0.091	0.146	0.109	0.804	0.994	0.97
1306	Upper Pecos	16	Southwest Desert	0.829	0.786	0.975	0.079	0.121	0.091	0.195	0.579	0.195	0.158	0.176	0.664	0.97	0.94
1503	Lower Colorado	16	Southwest Desert	0.152	0.176	0.847	0.182	0.207	0.17	0.03	0.835	0.024	0.134	0.018	0.981	0.94	0.891
1504	Upper Gila	16	Southwest Desert	0.176	0.201	0.689	0.286	0.048	0.073	0.042	0.506	0.225	0.085	0.14	0.542	0.842	0.842
1505	Middle Gila	16	Southwest Desert	0.243	0.317	0.878	0.536	0.518	0.25	0.067	0.829	0.201	0.048	0.042	0.963	0.927	0.183
1506	Salt	16	Southwest Desert	0.701	0.158	0.737	0.323	0.42	0.018	0.31	0.524	0.341	0.097	0.262	0.475	0.921	0.281
1507	Lower Gila	16	Southwest Desert	0.091	0.17	0.871	0.396	0.408	0.213	0.024	0.92	0.067	0.042	0.012	0.993	0.946	0.208
1508	Sonora	16	Southwest Desert	0.146	0.274	0.853	0.579	0.036	0.079	0.012	0.439	0.158	0.036	0.024	0.939	0.976	0.994
1810	Southern Mojave-Salton Sea	16	Southwest Desert	0.121	0.189	0.597	0.103	0.317	0.262	0.164	0.926	0.006	0.103	0.006	0.987	0.933	0.696
1708	Willamette	17	Pacific Northwest	0.079	0.341	0.158	0.89	0.725	0.445	0.359	0.768	0.67	0.798	0.841	0.085	0.135	0.104
1710	Oregon-Washington Coastal	17	Pacific Northwest	0.14	0.42	0.176	0.908	0.463	0.201	0.286	0.646	0.689	0.859	0.615	0.018	0.098	0.659
1711	Puget Sound	17	Pacific Northwest	0.097	0.213	0.036	0.926	0.859	0.219	0.53	0.323	0.798	0.975	0.993	0.036	0.11	0.019
1801	Klamath-Northern California Coastal	17	Pacific Northwest	0.323	0.25	0.28	0.743	0.402	0.225	0.597	0.786	0.597	0.621	0.286	0.079	0.068	0.232
1501	Lower Colorado-Lake Mead	18	California-Nevada	0.859	0.475	0.841	0.134	0.25	0.012	0.28	0.475	0.109	0.304	0.097	0.573	0.885	0.305
1601	Great Salt Lake	18	California-Nevada	0.658	0.28	0.786	0.719	0.31	0.274	0.621	0.951	0.012	0.554	0.237	0.878	0.671	0.068
1603	Escalante Desert-Sevier Lake	18	California-Nevada	0.28	0.487	0.707	0.268	0.231	0.231	0.628	0.713	0.207	0.408	0.274	0.695	0.775	0.665
1604	Black Rock Desert-Humboldt	18	California-Nevada	0.567	0.256	0.567	0.317	0.03	0.103	0.512	0.75	0.164	0.469	0.164	0.762	0.659	0.165
1605	Central Lahontan	18	California-Nevada	0.292	0.408	0.39	0.128	0.298	0.115	0.603	0.634	0.268	0.457	0.182	0.597	0.647	0.171
1606	Central Nevada Desert Basins	18	California-Nevada	0.597	0.365	0.676	0.201	0.006	0.03	0.439	0.615	0.06	0.353	0.115	0.676	0.744	0.714
1802	Sacramento	18	California-Nevada	0.158	0.207	0.432	0.634	0.426	0.347	0.652	0.981	0.548	0.652	0.207	0.481	0.238	0.135
1803	Tulare-Buena Vista Lakes	18	California-Nevada	0.128	0.195	0.518	0.414	0.597	0.737	0.432	0.963	0.17	0.201	0.103	0.914	0.629	0.58
1804	San Joaquin	18	California-Nevada	0.073	0.231	0.481	0.585	0.524	0.567	0.573	0.975	0.481	0.493	0.134	0.78	0.36	0.153
1805	San Francisco Bay	18	California-Nevada	0.134	0.548	0.585	0.731	0.987	0.182	0.396	0.567	0.298	0.597	0.073	0.64	0.519	0.007
1806	Central California Coastal	18	California-Nevada	0.164	0.64	0.829	0.658	0.573	0.292	0.213	0.554	0.378	0.329	0.036	0.353	0.696	0.043
1807	Southern California Coastal	18	California-Nevada	0.195	0.414	0.609	0.628	0.993	0.134	0.506	0.573	0.317	0.109	0.03	0.829	0.72	0.055
1809	Northern Mojave-Mono Lake	18	California-Nevada	0.371	0.164	0.628	0.189	0.262	0.036	0.414	0.658	0.018	0.195	0.054	0.853	0.818	0.415

## Sheet: Supplemental Table S3
Supplementary Table S3
Scores calculated from percent ranks of variables
				Source	Driver	Receptor	TOTAL	Final
Basin ID	Candidate Basin name	Region number	Region name	Subscore	Subscore	Subscore	SCORE	Ranked Score
101	Maine eastern	1	Northeast	0.32275	0.883667	0.260667	1.46708	9
104	Maine western	1	Northeast	0.376875	0.891667	0.0653333	1.33387	11
107	NH-MA eastern	1	Northeast	0.44375	0.873333	0.175	1.49208	8
108	Connecticut	1	Northeast	0.4455	0.926333	0.065	1.43683	10
202	Hudson	1	Northeast	0.53975	0.920333	0.201333	1.66142	5
204	Delaware	1	Northeast	0.564875	0.851	0.297	1.71287	4
205	Susquehanna	1	Northeast	0.5535	0.865333	0.306667	1.7255	3
206	Potomac Chesapeake	1	Northeast	0.582	0.765667	0.179333	1.527	6
411	Lake Erie and Ontario	1	Northeast	0.649625	0.833	0.569333	2.05196	1
415	Northeastern Lake Ontario-St. Lawrence	1	Northeast	0.491	0.879667	0.138667	1.50933	7
501	Allegheny-Monongahela	1	Northeast	0.54525	0.936333	0.329333	1.81092	2
208	Lower Chesapeake	2	Atlantic Coast	0.52775	0.741667	0.297	1.56642	6
301	Chowan-Roanoke	2	Atlantic Coast	0.49575	0.704667	0.492	1.69242	3
302	NC eastern	2	Atlantic Coast	0.58275	0.66	0.429333	1.67208	5
304	Pee Dee	2	Atlantic Coast	0.55525	0.659667	0.602	1.81692	1
305	Edisto-Santee	2	Atlantic Coast	0.538375	0.654	0.502	1.69437	2
306	Ogeechee-Savannah	2	Atlantic Coast	0.505625	0.582667	0.587333	1.67563	4
307	Altamaha-St. Marys	2	Atlantic Coast	0.5215	0.52	0.394333	1.43583	7
313	Apalachicola	2	Atlantic Coast	0.539	0.504	0.280667	1.32367	9
314	Choctawhatchee-Escambia	2	Atlantic Coast	0.49875	0.591	0.290667	1.38042	8
308	Florida northcentral	3	Florida	0.555875	0.562667	0.585333	1.70388	2
309	Southern Florida	3	Florida	0.655625	0.717	0.579333	1.95196	1
311	Suwannee	3	Florida	0.48125	0.505333	0.575333	1.56192	3
401	Lake Superior	4	Great Lakes	0.36075	0.798333	0.274667	1.43375	7
403	Western Lake Michigan	4	Great Lakes	0.58875	0.751333	0.356	1.69608	3
405	Eastern Lake Michigan	4	Great Lakes	0.669625	0.747333	0.319333	1.73629	1
407	Lake Huron	4	Great Lakes	0.61075	0.711	0.376333	1.69808	2
701	Mississippi Headwaters	4	Great Lakes	0.525375	0.641667	0.270667	1.43771	6
703	St. Croix-Chippewa	4	Great Lakes	0.4655	0.731	0.171	1.3675	8
704	Upper Mississippi-Black-Root	4	Great Lakes	0.578875	0.717	0.354	1.64987	4
707	Wisconsin	4	Great Lakes	0.55675	0.719	0.319333	1.59508	5
903	Rainy	4	Great Lakes	0.283125	0.711	0.284667	1.27879	9
409	Western Lake Erie	5	Midwest	0.72525	0.741667	0.569333	2.03625	1
503	Upper Ohio	5	Midwest	0.598625	0.847	0.563	2.00863	2
506	Scioto-Great Miami	5	Midwest	0.722125	0.765667	0.292667	1.78046	7
512	Wabash	5	Midwest	0.69675	0.749667	0.400667	1.84708	5
706	Upper Mississippi-Maquoketa-Plum	5	Midwest	0.5475	0.703	0.378	1.6285	13
708	Upper Mississippi-Iowa-Skunk-Wapsipinicon	5	Midwest	0.60775	0.676333	0.364333	1.64842	11
709	Rock	5	Midwest	0.645	0.719	0.327667	1.69167	9
710	Des Moines	5	Midwest	0.5635	0.621333	0.225667	1.4105	15
711	Upper Mississippi-Salt	5	Midwest	0.658	0.637667	0.268333	1.564	14
712	Upper Illinois	5	Midwest	0.6785	0.737667	0.433333	1.8495	4
713	Lower Illinois	5	Midwest	0.65275	0.692667	0.520333	1.86575	3
1022	Elkhorn-Little Sioux	5	Midwest	0.57575	0.52	0.540667	1.63642	12
1024	Missouri-Nishnabotna	5	Midwest	0.649	0.581	0.559	1.789	6
1027	Kansas	5	Midwest	0.709	0.461	0.543	1.713	8
1028	Chariton-Grand	5	Midwest	0.619375	0.601333	0.437	1.65771	10
315	Alabama	6	Tennessee-Missouri	0.465875	0.513667	0.244	1.22354	15
505	Kanawha	6	Tennessee-Missouri	0.48575	0.855333	0.378	1.71908	6
507	Ohio-Big Sandy-Guyandotte	6	Tennessee-Missouri	0.60475	0.759667	0.404667	1.76908	4
510	Kentucky-Licking	6	Tennessee-Missouri	0.632875	0.735333	0.284667	1.65288	10
511	Green	6	Tennessee-Missouri	0.662625	0.692667	0.441333	1.79662	2
513	Cumberland	6	Tennessee-Missouri	0.64675	0.666333	0.262667	1.57575	13
514	Lower Ohio	6	Tennessee-Missouri	0.6725	0.713	0.502333	1.88783	1
601	Upper Tennessee	6	Tennessee-Missouri	0.55125	0.743333	0.424667	1.71925	5
603	Lower Tennessee	6	Tennessee-Missouri	0.60775	0.562667	0.514333	1.68475	8
714	Upper Mississippi-Kaskaskia-Meramec	6	Tennessee-Missouri	0.673375	0.666	0.453333	1.79271	3
801	Lower Mississippi-Hatchie	6	Tennessee-Missouri	0.526125	0.568333	0.567333	1.66179	9
1029	Gasconade-Osage	6	Tennessee-Missouri	0.63975	0.597	0.358	1.59475	12
1030	Lower Missouri	6	Tennessee-Missouri	0.677	0.642	0.388333	1.70733	7
1101	Upper White	6	Tennessee-Missouri	0.636	0.507333	0.459667	1.603	11
1111	Lower Arkansas	6	Tennessee-Missouri	0.5565	0.404	0.449333	1.40983	14
802	Lower Mississippi-St. Francis	7	Mississippi Embayment	0.572	0.471	0.863667	1.90667	1
803	Lower Mississippi-Yazoo	7	Mississippi Embayment	0.491	0.544	0.644333	1.67933	3
805	Boeuf-Tensas-Big Black	7	Mississippi Embayment	0.482875	0.735333	0.595667	1.81387	2
316	Mobile-Tombigbee	8	Gulf Coast	0.468875	0.503667	0.425	1.39754	8
317	Pascagoula-Pearl	8	Gulf Coast	0.356375	0.759667	0.309	1.42504	7
804	Lower Red-Ouachita	8	Gulf Coast	0.482	0.676333	0.469667	1.628	4
807	Lower Mississippi	8	Gulf Coast	0.393625	0.91	0.636	1.93962	2
808	Louisiana Coastal	8	Gulf Coast	0.514	0.887667	0.685333	2.087	1
1114	Red-Sulphur	8	Gulf Coast	0.49875	0.631667	0.528667	1.65908	3
1201	Sabine-Neches	8	Gulf Coast	0.370875	0.741667	0.447333	1.55987	6
1203	Trinity-San Jacinto	8	Gulf Coast	0.584	0.654	0.364	1.602	5
702	Minnesota	9	Souris-Red-Rainy	0.574125	0.554333	0.225667	1.35413	4
901	Souris	9	Souris-Red-Rainy	0.3815	0.377333	0.441333	1.20017	5
902	Red	9	Souris-Red-Rainy	0.521625	0.483	0.368333	1.37296	3
1016	James	9	Souris-Red-Rainy	0.49575	0.361	0.526667	1.38342	2
1017	Missouri-Big Sioux	9	Souris-Red-Rainy	0.58175	0.471333	0.378333	1.43142	1
1003	Missouri-Marias	10	Northern High Plains	0.458375	0.552333	0.536667	1.54738	2
1004	Missouri-Musselshell	10	Northern High Plains	0.3785	0.426333	0.831667	1.6365	1
1005	Milk	10	Northern High Plains	0.41475	0.294333	0.829333	1.53842	3
1006	Missouri-Poplar	10	Northern High Plains	0.42325	0.206667	0.786667	1.41658	5
1007	Upper Yellowstone	10	Northern High Plains	0.34325	0.690667	0.364	1.39792	6
1008	Big Horn	10	Northern High Plains	0.411125	0.426333	0.624333	1.46179	4
1009	Powder-Tongue	10	Northern High Plains	0.365375	0.355	0.575333	1.29571	10
1010	Lower Yellowstone	10	Northern High Plains	0.369875	0.254	0.746333	1.37021	7
1011	Missouri-Little Missouri	10	Northern High Plains	0.4165	0.294333	0.575333	1.28617	11
1012	Cheyenne	10	Northern High Plains	0.4065	0.355333	0.585333	1.34717	8
1013	Missouri-Oahe	10	Northern High Plains	0.398875	0.28	0.644333	1.32321	9
1014	Missouri-White	11	Central High Plains	0.4155	0.292	0.662667	1.37017	5
1015	Niobrara	11	Central High Plains	0.383625	0.363333	0.650667	1.39762	4
1018	North Platte	11	Central High Plains	0.382875	0.403667	0.579333	1.36587	6
1019	South Platte	11	Central High Plains	0.524625	0.304333	0.512333	1.34129	7
1020	Platte	11	Central High Plains	0.62425	0.396	0.6	1.62025	2
1021	Loup	11	Central High Plains	0.4385	0.402	0.597667	1.43817	3
1025	Republican	11	Central High Plains	0.593375	0.269667	0.857667	1.72071	1
1026	Smoky Hill	12	Southern High Plains	0.644125	0.263667	0.628333	1.53613	6
1103	Middle Arkansas	12	Southern High Plains	0.69925	0.227333	0.648667	1.57525	5
1104	Upper Cimarron	12	Southern High Plains	0.606125	0.176333	0.865667	1.64812	2
1105	Lower Cimarron-Keystone	12	Southern High Plains	0.659	0.263667	0.248333	1.171	11
1107	Neosho-Verdigris	12	Southern High Plains	0.65425	0.469	0.341667	1.46492	8
1108	Upper Canadian	12	Southern High Plains	0.371375	0.351	0.676667	1.39904	10
1109	Lower Canadian	12	Southern High Plains	0.565875	0.331	0.542667	1.43954	9
1110	North Canadian	12	Southern High Plains	0.629875	0.298	0.717667	1.64554	3
1112	Red Headwaters	12	Southern High Plains	0.64425	0.27	0.717333	1.63158	4
1113	Red-Washita	12	Southern High Plains	0.626	0.369667	0.502333	1.498	7
1205	Brazos Headwaters	12	Southern High Plains	0.65425	0.249667	0.898333	1.80225	1
1206	Middle Brazos	13	Texas	0.6055	0.391667	0.622333	1.6195	3
1207	Lower Brazos	13	Texas	0.5955	0.564667	0.398667	1.55883	4
1208	Upper Colorado TX	13	Texas	0.611375	0.223	0.697333	1.53171	5
1209	Lower Colorado-San Bernard Coastal	13	Texas	0.59725	0.412	0.354	1.36325	8
1210	Central Texas Coastal	13	Texas	0.57875	0.546333	0.547	1.67208	1
1211	Nueces-Southwestern Texas Coastal	13	Texas	0.5055	0.373667	0.756	1.63517	2
1304	Rio Grande-Amistad	13	Texas	0.441375	0.196667	0.726	1.36404	7
1307	Lower Pecos	13	Texas	0.45375	0.144	0.766333	1.36408	6
1308	Lower Rio Grande	13	Texas	0.44225	0.318333	0.583333	1.34392	9
1002	Missouri Headwaters	14	Columbia-Snake	0.328125	0.654	0.349667	1.33179	3
1701	Kootenai-Pend Oreille-Spokane	14	Columbia-Snake	0.34575	0.721	0.217333	1.28408	5
1702	Upper Columbia	14	Columbia-Snake	0.4065	0.503333	0.359667	1.2695	6
1703	Yakima	14	Columbia-Snake	0.421875	0.599333	0.329667	1.35087	2
1704	Upper Snake	14	Columbia-Snake	0.472875	0.523667	0.599667	1.59621	1
1705	Middle Snake	14	Columbia-Snake	0.33875	0.377667	0.451333	1.16775	9
1706	Lower Snake	14	Columbia-Snake	0.28675	0.627667	0.341667	1.25608	7
1707	Middle Columbia	14	Columbia-Snake	0.378375	0.422333	0.392333	1.19304	8
1712	Oregon Closed Basins	14	Columbia-Snake	0.24175	0.273667	0.811	1.32642	4
1102	Upper Arkansas	15	Central Rockies	0.511625	0.180667	0.63	1.32229	6
1301	Rio Grande Headwaters	15	Central Rockies	0.27925	0.424333	0.701667	1.40525	3
1401	Colorado-Gunnison	15	Central Rockies	0.41325	0.576667	0.400333	1.39025	5
1403	Upper Colorado-Dolores	15	Central Rockies	0.429375	0.377667	0.663	1.47004	1
1404	Great Divide-Upper Green	15	Central Rockies	0.4165	0.345333	0.545	1.30683	7
1405	White-Yampa	15	Central Rockies	0.375375	0.517667	0.394667	1.28771	9
1406	Lower Green	15	Central Rockies	0.52775	0.322667	0.609667	1.46008	2
1407	Upper Colorado-Dirty Devil	15	Central Rockies	0.414875	0.162333	0.717667	1.29487	8
1408	San Juan	15	Central Rockies	0.4105	0.221	0.760333	1.39183	4
1502	Little Colorado	15	Central Rockies	0.360875	0.109	0.685	1.15487	10
1302	Rio Grande-Elephant Butte	16	Southwest Desert	0.375	0.201	0.697333	1.27333	6
1303	Rio Grande-Mimbres	16	Southwest Desert	0.333375	0.091	0.906667	1.33104	4
1305	Rio Grande Closed Basins	16	Southwest Desert	0.41475	0.115333	0.922667	1.45275	2
1306	Upper Pecos	16	Southwest Desert	0.456875	0.176333	0.858	1.49121	1
1503	Lower Colorado	16	Southwest Desert	0.324875	0.0586667	0.937333	1.32087	5
1504	Upper Gila	16	Southwest Desert	0.252625	0.15	0.742	1.14463	10
1505	Middle Gila	16	Southwest Desert	0.45475	0.097	0.691	1.24275	8
1506	Salt	16	Southwest Desert	0.398875	0.233333	0.559	1.19121	9
1507	Lower Gila	16	Southwest Desert	0.386625	0.0403333	0.715667	1.14263	11
1508	Sonora	16	Southwest Desert	0.30225	0.0726667	0.969667	1.34458	3
1810	Southern Mojave-Salton Sea	16	Southwest Desert	0.334875	0.0383333	0.872	1.24521	7
1708	Willamette	17	Pacific Northwest	0.470625	0.769667	0.108	1.34829	3
1710	Oregon-Washington Coastal	17	Pacific Northwest	0.405	0.721	0.258333	1.38433	1
1711	Puget Sound	17	Pacific Northwest	0.400375	0.922	0.055	1.37737	2
1801	Klamath-Northern California Coastal	17	Pacific Northwest	0.45075	0.501333	0.126333	1.07842	4
1501	Lower Colorado-Lake Mead	18	California-Nevada	0.41575	0.17	0.587667	1.17342	10
1601	Great Salt Lake	18	California-Nevada	0.574875	0.267667	0.539	1.38154	2
1603	Escalante Desert-Sevier Lake	18	California-Nevada	0.443125	0.296333	0.711667	1.45112	1
1604	Black Rock Desert-Humboldt	18	California-Nevada	0.38775	0.265667	0.528667	1.18208	9
1605	Central Lahontan	18	California-Nevada	0.3585	0.302333	0.471667	1.1325	11
1606	Central Nevada Desert Basins	18	California-Nevada	0.366125	0.176	0.711333	1.25346	5
1802	Sacramento	18	California-Nevada	0.479625	0.469	0.284667	1.23329	6
1803	Tulare-Buena Vista Lakes	18	California-Nevada	0.498	0.158	0.707667	1.36367	3
1804	San Joaquin	18	California-Nevada	0.501125	0.369333	0.431	1.30146	4
1805	San Francisco Bay	18	California-Nevada	0.51625	0.322667	0.388667	1.22758	7
1806	Central California Coastal	18	California-Nevada	0.490375	0.247667	0.364	1.10204	13
1807	Southern California Coastal	18	California-Nevada	0.5065	0.152	0.534667	1.19317	8
1809	Northern Mojave-Mono Lake	18	California-Nevada	0.34025	0.089	0.695333	1.12458	12
